# Supplementary material for: Loss of functional diversity and network modularity in introduced plant–fungal symbioses
Source: AoB Plants. 2017 Feb 5;9(1):plw084. doi: 10.1093/aobpla/plw084 (PMC5391694; doi:10.1093/aobpla/plw084)
Supplement: Supplementary Data [file plw084_Supp.zip]

Archive with 2 entries (2 files):
- Table_S2_Ectomycorrhizal_sporocarp_and_tree_dataset_for_the_United_Kingdom.csv
- Table_S1_Ectomycorrhizal_sporocarp_and_tree_dataset_for_New_Zealand.csv
